# Supplementary material for: New record of Castanopsides falkovitshi Kerzhner from Korea (Heteroptera: Miridae: Mirinae: Mirini)
Source: Biodivers Data J. 2017 May 3;(5):e12982. doi: 10.3897/BDJ.5.e12982 (PMC5520766; doi:10.3897/BDJ.5.e12982)
Supplement: XML Treatment for Castanopsides [file BDJ.5.e12982-treatment1.xml]

<!DOCTYPE tp:taxon-treatment
  PUBLIC "-//TaxonX//DTD Taxonomic Treatment Publishing DTD v0 20100105//EN" "tax-treatment-NSO.dtd">
<tp:taxon-treatment xmlns:tp="http://www.plazi.org/taxpub"><tp:treatment-meta><mixed-citation publication-type="journal"><person-group><name><surname>Oh</surname><given-names>Min Suk</given-names></name><name><surname>Lee</surname><given-names>Seunghwan</given-names></name></person-group><article-title>New record of <italic><tp:taxon-name><tp:taxon-name-part taxon-name-part-type="genus" reg="Castanopsides">Castanopsides</tp:taxon-name-part> <tp:taxon-name-part taxon-name-part-type="species" reg="falkovitshi">falkovitshi</tp:taxon-name-part></tp:taxon-name></italic> Kerzhner from Korea (<tp:taxon-name><tp:taxon-name-part taxon-name-part-type="suborder">Heteroptera</tp:taxon-name-part></tp:taxon-name>: <tp:taxon-name><tp:taxon-name-part taxon-name-part-type="family">Miridae</tp:taxon-name-part></tp:taxon-name>: <tp:taxon-name><tp:taxon-name-part taxon-name-part-type="subfamily">Mirinae</tp:taxon-name-part></tp:taxon-name>: <tp:taxon-name><tp:taxon-name-part taxon-name-part-type="tribe">Mirini</tp:taxon-name-part></tp:taxon-name>)</article-title><source>Biodivers Data J</source><day>03</day><month>5</month><year>2017</year><volume>2017</volume><issue>5</issue><pub-id pub-id-type="doi">10.3897/BDJ.5.e12982</pub-id></mixed-citation></tp:treatment-meta><tp:nomenclature><tp:taxon-name>
            <tp:taxon-name-part taxon-name-part-type="genus">Castanopsides</tp:taxon-name-part>
          </tp:taxon-name><tp:taxon-authority>Yasunaga, 1992</tp:taxon-authority><tp:nomenclature-citation-list><tp:nomenclature-citation><tp:taxon-name>
                <tp:taxon-name-part taxon-name-part-type="genus" reg="Castanopsides">Castanopsides</tp:taxon-name-part>
              </tp:taxon-name><comment><xref ref-type="bibr" rid="B3600837">Yasunaga 1992</xref>: 45 (gen. nov.). Type species: <italic><tp:taxon-name><tp:taxon-name-part taxon-name-part-type="genus" reg="Castanopsides">Castanopsides</tp:taxon-name-part> <tp:taxon-name-part taxon-name-part-type="species" reg="hasegawai">hasegawai</tp:taxon-name-part></tp:taxon-name></italic> Yasunaga, 1992, monotypic; <xref ref-type="bibr" rid="B3600799">Schuh 1995</xref>: 737 (cat.); <xref ref-type="bibr" rid="B3600847">Yasunaga 1998</xref>: 100 (diag., key to eastern Asia spp.); <xref ref-type="bibr" rid="B3600760">Kerzhner and Josifov 1999</xref>: 81 (cat.);<xref ref-type="bibr" rid="B3625374">Kwon et al. 2001</xref>: 123 (cat.); <xref ref-type="bibr" rid="B3600867">Yasunaga et al. 2001</xref>: 226 (diag.); <xref ref-type="bibr" rid="B3625469">Schuh 2014</xref>: (cat.);</comment></tp:nomenclature-citation><tp:nomenclature-citation><tp:taxon-name>
                <tp:taxon-name-part taxon-name-part-type="genus">Castanopsides</tp:taxon-name-part>
              </tp:taxon-name><tp:type-species><tp:taxon-name/></tp:type-species></tp:nomenclature-citation></tp:nomenclature-citation-list></tp:nomenclature><tp:treatment-sec sec-type="Diagnosis"><title>Diagnosis</title><p><italic><tp:taxon-name><tp:taxon-name-part taxon-name-part-type="genus" reg="Castanopsides">Castanopsides</tp:taxon-name-part></tp:taxon-name></italic> in East Asia can be recognized by the following characters: Body elongate oval, moderate to large size; dorsum covered with pale sericeous setae; antennae slender, segment I and II incrassate apically; labium rather short, not over metacoxa; male endosoma membranous, with a sclerotized, elongated spiculum and thick-rimmed secondary gonopore; hypophysis of left paramere hooked, sensory lobe rather tumid, or with sparsely toothed process; right paramere elongate, apex of hypophysis crooked; sclerotized ring elongate ovoid, usually not adjacent each other. For detailed diagnostic characters, see <xref ref-type="bibr" rid="B3600847">Yasunaga (1998)</xref> and <xref ref-type="bibr" rid="B3626382">Yasunaga (2016)</xref>.</p></tp:treatment-sec><tp:treatment-sec sec-type="Notes"><title>Notes</title><p>This genus relate to five other genera which distributes at Palearctic and Oriental region; <italic><tp:taxon-name><tp:taxon-name-part taxon-name-part-type="genus" reg="Gotoshinomiris">Gotoshinomiris</tp:taxon-name-part></tp:taxon-name></italic> Yasunaga, <italic><tp:taxon-name><tp:taxon-name-part taxon-name-part-type="genus" reg="Liocapsus">Liocapsus</tp:taxon-name-part></tp:taxon-name></italic> Poppius, <italic><tp:taxon-name><tp:taxon-name-part taxon-name-part-type="genus" reg="Mahania">Mahania</tp:taxon-name-part></tp:taxon-name></italic> Poppius, <italic><tp:taxon-name><tp:taxon-name-part taxon-name-part-type="genus" reg="Orientocapsus">Orientocapsus</tp:taxon-name-part></tp:taxon-name></italic> Yasunaga &amp; Schwartz, and <italic><tp:taxon-name><tp:taxon-name-part taxon-name-part-type="genus" reg="Philostephanus">Philostephanus</tp:taxon-name-part></tp:taxon-name></italic> Distant. Morphological charactier of them are superficially similar, so careful diagnosis is need. <xref ref-type="bibr" rid="B3626382">Yasunaga (2016)</xref> provide key for this allied genera, and discuss about their genitalic structure.</p></tp:treatment-sec><ref-list><ref id="B3600837"><element-citation xmlns:xlink="http://www.w3.org/1999/xlink" publication-type="article" xlink:type="simple"><person-group person-group-type="author"><name name-style="western"><surname>Yasunaga</surname><given-names>T</given-names></name></person-group><year>1992</year><article-title>New genera and species of the <tp:taxon-name><tp:taxon-name-part taxon-name-part-type="family">Miridae</tp:taxon-name-part></tp:taxon-name> of Japan (<tp:taxon-name><tp:taxon-name-part taxon-name-part-type="suborder">Heteroptera</tp:taxon-name-part></tp:taxon-name>)</article-title><source>Proceedings of the Japanese Society of systemic zoology</source><volume>47</volume><fpage>45</fpage><lpage>51</lpage></element-citation></ref><ref id="B3600799"><element-citation xmlns:xlink="http://www.w3.org/1999/xlink" publication-type="book" xlink:type="simple"><person-group person-group-type="author"><name name-style="western"><surname>Schuh</surname><given-names>R T</given-names></name></person-group><year>1995</year><source>Plant Bugs of the World (<tp:taxon-name><tp:taxon-name-part taxon-name-part-type="class">Insecta</tp:taxon-name-part></tp:taxon-name>: <tp:taxon-name><tp:taxon-name-part taxon-name-part-type="suborder">Heteroptera</tp:taxon-name-part></tp:taxon-name>: <tp:taxon-name><tp:taxon-name-part taxon-name-part-type="family">Miridae</tp:taxon-name-part></tp:taxon-name>). Systematic Catalog, Distributions, Host List and Bibliography</source><publisher-name>The New York Entomological Society</publisher-name><publisher-loc>New York</publisher-loc><size units="page">1329</size></element-citation></ref><ref id="B3600847"><element-citation xmlns:xlink="http://www.w3.org/1999/xlink" publication-type="article" xlink:type="simple"><person-group person-group-type="author"><name name-style="western"><surname>Yasunaga</surname><given-names>T</given-names></name></person-group><year>1998</year><article-title>Revision of the mirine genus <italic><tp:taxon-name><tp:taxon-name-part taxon-name-part-type="genus" reg="Castanopsides">Castanopsides</tp:taxon-name-part></tp:taxon-name></italic> Yasunaga from the eastern Asia (<tp:taxon-name><tp:taxon-name-part taxon-name-part-type="suborder">Heteroptera</tp:taxon-name-part></tp:taxon-name>: <tp:taxon-name><tp:taxon-name-part taxon-name-part-type="family">Miridae</tp:taxon-name-part></tp:taxon-name>)</article-title><source>Entomologica Scandanavica</source><volume>29</volume><issue>1</issue><fpage>99</fpage><lpage>119</lpage><pub-id pub-id-type="doi">10.1163/187631298X00221</pub-id></element-citation></ref><ref id="B3600760"><element-citation xmlns:xlink="http://www.w3.org/1999/xlink" publication-type="book" xlink:type="simple"><person-group person-group-type="author"><name name-style="western"><surname>Kerzhner</surname><given-names>I M</given-names></name><name name-style="western"><surname>Josifov</surname><given-names>M</given-names></name></person-group><year>1999</year><source><tp:taxon-name><tp:taxon-name-part taxon-name-part-type="infraorder">Cimicomorpha</tp:taxon-name-part></tp:taxon-name> II, <tp:taxon-name><tp:taxon-name-part taxon-name-part-type="family">Miridae</tp:taxon-name-part></tp:taxon-name>. In: Aukema, B. &amp; Rieger, C. (Eds), Catalogue of the <tp:taxon-name><tp:taxon-name-part taxon-name-part-type="suborder">Heteroptera</tp:taxon-name-part></tp:taxon-name> of the Palaearctic Region Vol. 3.</source><volume>3</volume><publisher-name>The Netherlands Entomological Society</publisher-name><publisher-loc>Amsterdam</publisher-loc><size units="page">577</size></element-citation></ref><ref id="B3625374"><element-citation xmlns:xlink="http://www.w3.org/1999/xlink" publication-type="book" xlink:type="simple"><person-group person-group-type="author"><name name-style="western"><surname>Kwon</surname><given-names>Y. J.</given-names></name><name name-style="western"><surname>Suh</surname><given-names>S. J.</given-names></name><name name-style="western"><surname>Kim</surname><given-names>J. A.</given-names></name></person-group><year>2001</year><source><tp:taxon-name><tp:taxon-name-part taxon-name-part-type="order">Hemiptera</tp:taxon-name-part></tp:taxon-name>. Economic Insects of Korea 18. Ins. Koreana Suppl. 25</source><publisher-name>National Institute of Agricultural Science and Technology</publisher-name><publisher-loc>Suwon</publisher-loc><size units="page">513</size></element-citation></ref><ref id="B3600867"><element-citation xmlns:xlink="http://www.w3.org/1999/xlink" publication-type="book" xlink:type="simple"><person-group person-group-type="author"><name name-style="western"><surname>Yasunaga</surname><given-names>T</given-names></name><name name-style="western"><surname>Takai</surname><given-names>M</given-names></name><name name-style="western"><surname>Kawasawa</surname><given-names>T</given-names></name></person-group><year>2001</year><source>A Field Guide to Japanese Bugs II</source><publisher-name>Zenkoku Noson Kyoiku Kyokai Publ. Co. Ltd.</publisher-name><publisher-loc>Tokyo</publisher-loc><size units="page">351</size><comment content-type="language">Japanese</comment></element-citation></ref><ref id="B3625469"><element-citation xmlns:xlink="http://www.w3.org/1999/xlink" publication-type="website" xlink:type="simple"><person-group person-group-type="author"><name name-style="western"><surname>Schuh</surname><given-names>R. T.</given-names></name></person-group><article-title>On-line Systematic Catalog of Plant Bugs (<tp:taxon-name><tp:taxon-name-part taxon-name-part-type="class">Insecta</tp:taxon-name-part></tp:taxon-name>: <tp:taxon-name><tp:taxon-name-part taxon-name-part-type="suborder">Heteroptera</tp:taxon-name-part></tp:taxon-name>: <tp:taxon-name><tp:taxon-name-part taxon-name-part-type="family">Miridae</tp:taxon-name-part></tp:taxon-name>)</article-title><uri xlink:type="simple">http://research.amnh.org/pbi/catalog/index.php</uri><date-in-citation content-type="access-date">2017-04-19T00:00:00+03:00</date-in-citation></element-citation></ref><ref id="B3626382"><element-citation xmlns:xlink="http://www.w3.org/1999/xlink" publication-type="article" xlink:type="simple"><person-group person-group-type="author"><name name-style="western"><surname>Yasunaga</surname><given-names>T.</given-names></name></person-group><year>2016</year><article-title>A new mirine plant bug genus (<tp:taxon-name><tp:taxon-name-part taxon-name-part-type="suborder">Heteroptera</tp:taxon-name-part></tp:taxon-name>: <tp:taxon-name><tp:taxon-name-part taxon-name-part-type="family">Miridae</tp:taxon-name-part></tp:taxon-name>: <tp:taxon-name><tp:taxon-name-part taxon-name-part-type="subfamily">Mirinae</tp:taxon-name-part></tp:taxon-name>: <tp:taxon-name><tp:taxon-name-part taxon-name-part-type="tribe">Mirini</tp:taxon-name-part></tp:taxon-name>), with two confirmed species from Nepal and Taiwan</article-title><source>Tijdschrift voor Entomologie</source><volume>159</volume><fpage>209</fpage><lpage>216</lpage><pub-id pub-id-type="doi">10.1163/22119434-15903002</pub-id></element-citation></ref></ref-list></tp:taxon-treatment>
