# Supplementary material for: New record of Castanopsides falkovitshi Kerzhner from Korea (Heteroptera: Miridae: Mirinae: Mirini)
Source: Biodivers Data J. 2017 May 3;(5):e12982. doi: 10.3897/BDJ.5.e12982 (PMC5520766; doi:10.3897/BDJ.5.e12982)
Supplement: XML Treatment for Castanopsides falkovitshi [file BDJ.5.e12982-treatment2.xml]

<!DOCTYPE tp:taxon-treatment
  PUBLIC "-//TaxonX//DTD Taxonomic Treatment Publishing DTD v0 20100105//EN" "tax-treatment-NSO.dtd">
<tp:taxon-treatment xmlns:tp="http://www.plazi.org/taxpub"><tp:treatment-meta><mixed-citation publication-type="journal"><person-group><name><surname>Oh</surname><given-names>Min Suk</given-names></name><name><surname>Lee</surname><given-names>Seunghwan</given-names></name></person-group><article-title>New record of <italic><tp:taxon-name><tp:taxon-name-part taxon-name-part-type="genus" reg="Castanopsides">Castanopsides</tp:taxon-name-part> <tp:taxon-name-part taxon-name-part-type="species" reg="falkovitshi">falkovitshi</tp:taxon-name-part></tp:taxon-name></italic> Kerzhner from Korea (<tp:taxon-name><tp:taxon-name-part taxon-name-part-type="suborder">Heteroptera</tp:taxon-name-part></tp:taxon-name>: <tp:taxon-name><tp:taxon-name-part taxon-name-part-type="family">Miridae</tp:taxon-name-part></tp:taxon-name>: <tp:taxon-name><tp:taxon-name-part taxon-name-part-type="subfamily">Mirinae</tp:taxon-name-part></tp:taxon-name>: <tp:taxon-name><tp:taxon-name-part taxon-name-part-type="tribe">Mirini</tp:taxon-name-part></tp:taxon-name>)</article-title><source>Biodivers Data J</source><day>03</day><month>5</month><year>2017</year><volume>2017</volume><issue>5</issue><pub-id pub-id-type="doi">10.3897/BDJ.5.e12982</pub-id></mixed-citation></tp:treatment-meta><tp:nomenclature><tp:taxon-name><tp:taxon-name-part taxon-name-part-type="genus">Castanopsides</tp:taxon-name-part> <tp:taxon-name-part taxon-name-part-type="species">falkovitshi</tp:taxon-name-part></tp:taxon-name><tp:taxon-authority>Kerzhner, 1979</tp:taxon-authority><tp:nomenclature-citation-list><tp:nomenclature-citation><tp:taxon-name><tp:taxon-name-part taxon-name-part-type="genus" reg="Lygocoris">Lygocoris</tp:taxon-name-part> (<tp:taxon-name-part taxon-name-part-type="subgenus" reg="Arbolygus">Arbolygus</tp:taxon-name-part>) <tp:taxon-name-part taxon-name-part-type="species" reg="falkovitshi">falkovitshi</tp:taxon-name-part></tp:taxon-name><comment><xref ref-type="bibr" rid="B3600636">Kerzhner 1979</xref>: 28 (sp. nov.); <xref ref-type="bibr" rid="B3600799">Schuh 1995</xref>: 796 (cat.).</comment></tp:nomenclature-citation><tp:nomenclature-citation><tp:taxon-name><tp:taxon-name-part taxon-name-part-type="genus" reg="Arbolygus">Arbolygus</tp:taxon-name-part> <tp:taxon-name-part taxon-name-part-type="species" reg="falkovitshi">falkovitshi</tp:taxon-name-part></tp:taxon-name><comment><xref ref-type="bibr" rid="B3600926">Zheng et al. 2004</xref>: 186 (diag.).</comment></tp:nomenclature-citation><tp:nomenclature-citation><tp:taxon-name><tp:taxon-name-part taxon-name-part-type="genus" reg="Castanopsides">Castanopsides</tp:taxon-name-part> <tp:taxon-name-part taxon-name-part-type="species" reg="falkovitshi">falkovitshi</tp:taxon-name-part></tp:taxon-name><comment><xref ref-type="bibr" rid="B3600847">Yasunaga 1998</xref>: 114 (diag., disc, comb. n.); <xref ref-type="bibr" rid="B3600760">Kerzhner and Josifov 1999</xref>: 81 (cat.); <xref ref-type="bibr" rid="B3600867">Yasunaga et al. 2001</xref>: 226 (diag.); <xref ref-type="bibr" rid="B3600916">Yasunaga and Duwal 2008</xref>: 405 (cat.) <xref ref-type="bibr" rid="B3625469">Schuh 2014</xref>: (cat.).</comment></tp:nomenclature-citation></tp:nomenclature-citation-list></tp:nomenclature><tp:treatment-sec sec-type="materials"><title>Materials</title><list list-type="alpha-lower" list-content="occurrences"><list-item><p><bold>Type status:</bold> <named-content xmlns:xlink="http://www.w3.org/1999/xlink" content-type="dwc:typeStatus" xlink:type="simple">Other material</named-content>. <bold>Occurrence:</bold> recordedBy: <named-content xmlns:xlink="http://www.w3.org/1999/xlink" content-type="dwc:recordedBy" xlink:type="simple">S. H. Jung</named-content>; individualCount: <named-content xmlns:xlink="http://www.w3.org/1999/xlink" content-type="dwc:individualCount" xlink:type="simple">11</named-content>; sex: <named-content xmlns:xlink="http://www.w3.org/1999/xlink" content-type="dwc:sex" xlink:type="simple">6 males, 5 females</named-content>; lifeStage: <named-content xmlns:xlink="http://www.w3.org/1999/xlink" content-type="dwc:lifeStage" xlink:type="simple">adult</named-content>; <bold>Taxon:</bold> scientificName: <named-content xmlns:xlink="http://www.w3.org/1999/xlink" content-type="dwc:scientificName" xlink:type="simple"><tp:taxon-name><tp:taxon-name-part taxon-name-part-type="genus" reg="Castanopsides">Castanopsides</tp:taxon-name-part> <tp:taxon-name-part taxon-name-part-type="species" reg="falkovitshi">falkovitshi</tp:taxon-name-part></tp:taxon-name></named-content>; <bold>Location:</bold> country: <named-content xmlns:xlink="http://www.w3.org/1999/xlink" content-type="dwc:country" xlink:type="simple">South Korea</named-content>; stateProvince: <named-content xmlns:xlink="http://www.w3.org/1999/xlink" content-type="dwc:stateProvince" xlink:type="simple">Gangwon-do</named-content>; locality: <named-content xmlns:xlink="http://www.w3.org/1999/xlink" content-type="dwc:locality" xlink:type="simple">Inje-gun, Girin-myeon, Hyeon-ri</named-content>; <bold>Identification:</bold> identifiedBy: <named-content xmlns:xlink="http://www.w3.org/1999/xlink" content-type="dwc:identifiedBy" xlink:type="simple">Minsuk Oh</named-content>; dateIdentified: <named-content xmlns:xlink="http://www.w3.org/1999/xlink" content-type="dwc:dateIdentified" xlink:type="simple">2016</named-content>; <bold>Event:</bold> eventDate: <named-content xmlns:xlink="http://www.w3.org/1999/xlink" content-type="dwc:eventDate" xlink:type="simple">2011-06-26</named-content>; <bold>Record Level:</bold> language: <named-content xmlns:xlink="http://www.w3.org/1999/xlink" content-type="dwc:language" xlink:type="simple">en</named-content>; institutionCode: <named-content xmlns:xlink="http://www.w3.org/1999/xlink" content-type="dwc:institutionCode" xlink:type="simple">SNU</named-content>; basisOfRecord: <named-content xmlns:xlink="http://www.w3.org/1999/xlink" content-type="dwc:basisOfRecord" xlink:type="simple">PreservedSpecimen</named-content></p></list-item><list-item><p><bold>Type status:</bold> <named-content xmlns:xlink="http://www.w3.org/1999/xlink" content-type="dwc:typeStatus" xlink:type="simple">Other material</named-content>. <bold>Occurrence:</bold> recordedBy: <named-content xmlns:xlink="http://www.w3.org/1999/xlink" content-type="dwc:recordedBy" xlink:type="simple">S. H. Jung</named-content>; individualCount: <named-content xmlns:xlink="http://www.w3.org/1999/xlink" content-type="dwc:individualCount" xlink:type="simple">2</named-content>; sex: <named-content xmlns:xlink="http://www.w3.org/1999/xlink" content-type="dwc:sex" xlink:type="simple">1 male, 1 female</named-content>; lifeStage: <named-content xmlns:xlink="http://www.w3.org/1999/xlink" content-type="dwc:lifeStage" xlink:type="simple">adult</named-content>; <bold>Taxon:</bold> scientificName: <named-content xmlns:xlink="http://www.w3.org/1999/xlink" content-type="dwc:scientificName" xlink:type="simple"><tp:taxon-name><tp:taxon-name-part taxon-name-part-type="genus" reg="Castanopsides">Castanopsides</tp:taxon-name-part> <tp:taxon-name-part taxon-name-part-type="species" reg="falkovitshi">falkovitshi</tp:taxon-name-part></tp:taxon-name></named-content>; <bold>Location:</bold> country: <named-content xmlns:xlink="http://www.w3.org/1999/xlink" content-type="dwc:country" xlink:type="simple">South Korea</named-content>; stateProvince: <named-content xmlns:xlink="http://www.w3.org/1999/xlink" content-type="dwc:stateProvince" xlink:type="simple">Gangwon-do</named-content>; locality: <named-content xmlns:xlink="http://www.w3.org/1999/xlink" content-type="dwc:locality" xlink:type="simple">Inje-gun, Girin-myeon, Jindong-ri, Mt. Jumbong</named-content>; <bold>Identification:</bold> identifiedBy: <named-content xmlns:xlink="http://www.w3.org/1999/xlink" content-type="dwc:identifiedBy" xlink:type="simple">Minsuk Oh</named-content>; dateIdentified: <named-content xmlns:xlink="http://www.w3.org/1999/xlink" content-type="dwc:dateIdentified" xlink:type="simple">2016</named-content>; <bold>Event:</bold> samplingProtocol: <named-content xmlns:xlink="http://www.w3.org/1999/xlink" content-type="dwc:samplingProtocol" xlink:type="simple">light trap</named-content>; eventDate: <named-content xmlns:xlink="http://www.w3.org/1999/xlink" content-type="dwc:eventDate" xlink:type="simple">2011-05-24</named-content>; <bold>Record Level:</bold> language: <named-content xmlns:xlink="http://www.w3.org/1999/xlink" content-type="dwc:language" xlink:type="simple">en</named-content>; institutionCode: <named-content xmlns:xlink="http://www.w3.org/1999/xlink" content-type="dwc:institutionCode" xlink:type="simple">SNU</named-content>; basisOfRecord: <named-content xmlns:xlink="http://www.w3.org/1999/xlink" content-type="dwc:basisOfRecord" xlink:type="simple">PreservedSpecimen</named-content></p></list-item><list-item><p><bold>Type status:</bold> <named-content xmlns:xlink="http://www.w3.org/1999/xlink" content-type="dwc:typeStatus" xlink:type="simple">Other material</named-content>. <bold>Occurrence:</bold> recordedBy: <named-content xmlns:xlink="http://www.w3.org/1999/xlink" content-type="dwc:recordedBy" xlink:type="simple">S. H. Lee</named-content>; individualCount: <named-content xmlns:xlink="http://www.w3.org/1999/xlink" content-type="dwc:individualCount" xlink:type="simple">3</named-content>; sex: <named-content xmlns:xlink="http://www.w3.org/1999/xlink" content-type="dwc:sex" xlink:type="simple">2 males, 1 female</named-content>; lifeStage: <named-content xmlns:xlink="http://www.w3.org/1999/xlink" content-type="dwc:lifeStage" xlink:type="simple">adult</named-content>; <bold>Taxon:</bold> scientificName: <named-content xmlns:xlink="http://www.w3.org/1999/xlink" content-type="dwc:scientificName" xlink:type="simple"><tp:taxon-name><tp:taxon-name-part taxon-name-part-type="genus" reg="Castanopsides">Castanopsides</tp:taxon-name-part> <tp:taxon-name-part taxon-name-part-type="species" reg="falkovitshi">falkovitshi</tp:taxon-name-part></tp:taxon-name></named-content>; <bold>Location:</bold> country: <named-content xmlns:xlink="http://www.w3.org/1999/xlink" content-type="dwc:country" xlink:type="simple">South Korea</named-content>; stateProvince: <named-content xmlns:xlink="http://www.w3.org/1999/xlink" content-type="dwc:stateProvince" xlink:type="simple">Gangwon-do</named-content>; locality: <named-content xmlns:xlink="http://www.w3.org/1999/xlink" content-type="dwc:locality" xlink:type="simple">Inje-gun, Nam-myeon, Namjeon-ri, <named-content content-type="dwc:verbatimCoordinates" xlink:type="simple">38°00'52"N, 128°08'05"E</named-content></named-content>; <bold>Identification:</bold> identifiedBy: <named-content xmlns:xlink="http://www.w3.org/1999/xlink" content-type="dwc:identifiedBy" xlink:type="simple">Minsuk Oh</named-content>; dateIdentified: <named-content xmlns:xlink="http://www.w3.org/1999/xlink" content-type="dwc:dateIdentified" xlink:type="simple">2016</named-content>; <bold>Event:</bold> samplingProtocol: <named-content xmlns:xlink="http://www.w3.org/1999/xlink" content-type="dwc:samplingProtocol" xlink:type="simple">light trap</named-content>; eventDate: <named-content xmlns:xlink="http://www.w3.org/1999/xlink" content-type="dwc:eventDate" xlink:type="simple">2016-06-08</named-content>; <bold>Record Level:</bold> language: <named-content xmlns:xlink="http://www.w3.org/1999/xlink" content-type="dwc:language" xlink:type="simple">en</named-content>; institutionCode: <named-content xmlns:xlink="http://www.w3.org/1999/xlink" content-type="dwc:institutionCode" xlink:type="simple">SNU</named-content>; basisOfRecord: <named-content xmlns:xlink="http://www.w3.org/1999/xlink" content-type="dwc:basisOfRecord" xlink:type="simple">PreservedSpecimen</named-content></p></list-item></list></tp:treatment-sec><tp:treatment-sec sec-type="Diagnosis"><title>Diagnosis</title><p>Recognized by its moderate size; dorsum dark brown to fuscous (in males), and paler (in females) and rather glabrous, covered with sericeous setae (Fig. <xref ref-type="fig" rid="F3625433">1</xref> A, B); pronotum immaculate and glabrous, pale line transverse vertically along medial part of pronotum; cuneus pale, apex darkened; basal half of metafemur pale, distal half dark brown to fuscous; male genitalia as in Fig. <xref ref-type="fig" rid="F3625444">2</xref> A, B and Fig. <xref ref-type="fig" rid="F3625446">3</xref> C, D; spiculum distinctly long and slender (Fig. <xref ref-type="fig" rid="F3625444">2</xref> B); sensory lobe of left paramere rather tumid; sclerotized ring small and ovate, semicircular (Fig. <xref ref-type="fig" rid="F3625467">4</xref> A, B). For detailed diagnostic character, figures and description, see <xref ref-type="bibr" rid="B3600847">Yasunaga (1998)</xref>.</p><p><bold>Measurements (♂/♀)</bold> Total body length 5.32–5.80/ 5.78–6.26; head width across eyes 0.99–1.03/ 1.03–1.06; vertex width 0.39–0.42/ 0.46–0.49; lengths of antennal segment I–IV 0.58–0.62, 1.66–1.88, 0.74–0.79, 0.39–0.41/ 0.60–0.64, 1.75–1.94, 0.68–0.88, 0.39–0.41; labial length 1.73–1.86/ 1.84–1.91; mesal pronotal length including collar 1.15–1.22/ 1.17–1.25; basal pronotal width 1.96–2.07/ 2.09–2.14; width across hemelytron 2.29–2.44/ 2.30–2.59; cuneal length 1.04–1.20/ 1.09–1.20; cuneal width 0.60–0.68/ 0.62–0.71; lengths of metafemur, tibia and tarsus 1.82–2.04, 2.67–2.90, 0.56–0.59/ 2.02–2.29, 2.81–3.04, 0.59–0.66.</p></tp:treatment-sec><tp:treatment-sec sec-type="Distribution"><title>Distribution</title><p>China (Fujian, Hebei, Sichuan) (<xref ref-type="bibr" rid="B3600926">Zheng et al. 2004</xref>), Japan (Hokkaido, Honshu), Far East Russia (S. Primorskij Prov.) (<xref ref-type="bibr" rid="B3600847">Yasunaga 1998</xref>), Korea (Central, New record).</p></tp:treatment-sec><tp:treatment-sec sec-type="Notes"><title>Notes</title><p>This species is host specific to <italic><tp:taxon-name><tp:taxon-name-part taxon-name-part-type="genus" reg="Juglans">Juglans</tp:taxon-name-part></tp:taxon-name></italic> spp. and <italic><tp:taxon-name><tp:taxon-name-part taxon-name-part-type="genus" reg="Pterocarya">Pterocarya</tp:taxon-name-part> <tp:taxon-name-part taxon-name-part-type="species" reg="rhoifolia">rhoifolia</tp:taxon-name-part></tp:taxon-name></italic> Siebold &amp; Zucc. (<tp:taxon-name><tp:taxon-name-part taxon-name-part-type="family">Juglandaceae</tp:taxon-name-part></tp:taxon-name>) (<xref ref-type="bibr" rid="B3600847">Yasunaga 1998</xref>). <xref ref-type="bibr" rid="B3600847">Yasunaga (1998)</xref> assumed Japanese <italic><tp:taxon-name><tp:taxon-name-part taxon-name-part-type="genus" reg="Castanopsides">C.</tp:taxon-name-part> <tp:taxon-name-part taxon-name-part-type="species" reg="falkovitshi">falkovitshi</tp:taxon-name-part></tp:taxon-name></italic> invaded from Primorskij, Russia, via the Korean peninsula. Our record supports this hypothesis.</p></tp:treatment-sec><tp:treatment-sec><!--Section generated to contain objects referenced in tp:taxon-treatment.--><fig id="F3625433" position="float" orientation="portrait"><label>Figure 1.</label><caption><p>Dorsal and ventral habitus of Korean <italic><tp:taxon-name><tp:taxon-name-part taxon-name-part-type="genus" reg="Castanopsides">Castanopsides</tp:taxon-name-part></tp:taxon-name></italic> species (A–B: <italic><tp:taxon-name><tp:taxon-name-part taxon-name-part-type="genus" reg="Castanopsides">C.</tp:taxon-name-part> <tp:taxon-name-part taxon-name-part-type="species" reg="falkovitshi">falkovitshi</tp:taxon-name-part></tp:taxon-name></italic>; C–D: <italic><tp:taxon-name><tp:taxon-name-part taxon-name-part-type="genus" reg="Castanopsides">C.</tp:taxon-name-part> <tp:taxon-name-part taxon-name-part-type="species" reg="kerzhneri">kerzhneri</tp:taxon-name-part></tp:taxon-name></italic>; E–F: <italic><tp:taxon-name><tp:taxon-name-part taxon-name-part-type="genus" reg="Castanopsides">C.</tp:taxon-name-part> <tp:taxon-name-part taxon-name-part-type="species" reg="potanini">potanini</tp:taxon-name-part></tp:taxon-name></italic>).</p></caption><graphic xmlns:xlink="http://www.w3.org/1999/xlink" xlink:href="bdj-05-e12982-g001.jpg" position="float" id="oo_132208.jpg" orientation="portrait" xlink:type="simple"/></fig><fig id="F3625444" position="float" orientation="portrait"><label>Figure 2.</label><caption><p>Male genital structure (Endosoma) of Korean <italic><tp:taxon-name><tp:taxon-name-part taxon-name-part-type="genus" reg="Castanopsides">Castanopsides</tp:taxon-name-part></tp:taxon-name></italic> species (A–B: <italic><tp:taxon-name><tp:taxon-name-part taxon-name-part-type="genus" reg="Castanopsides">C.</tp:taxon-name-part> <tp:taxon-name-part taxon-name-part-type="species" reg="falkovitshi">falkovitshi</tp:taxon-name-part></tp:taxon-name></italic>; C–D: <italic><tp:taxon-name><tp:taxon-name-part taxon-name-part-type="genus" reg="Castanopsides">C.</tp:taxon-name-part> <tp:taxon-name-part taxon-name-part-type="species" reg="kerzhneri">kerzhneri</tp:taxon-name-part></tp:taxon-name></italic>; E–F: <italic><tp:taxon-name><tp:taxon-name-part taxon-name-part-type="genus" reg="Castanopsides">C.</tp:taxon-name-part> <tp:taxon-name-part taxon-name-part-type="species" reg="potanini">potanini</tp:taxon-name-part></tp:taxon-name></italic>).</p></caption><graphic xmlns:xlink="http://www.w3.org/1999/xlink" xlink:href="bdj-05-e12982-g002.jpg" position="float" id="oo_132209.jpg" orientation="portrait" xlink:type="simple"/></fig><fig id="F3625446" position="float" orientation="portrait"><label>Figure 3.</label><caption><p>Male genital structure (Parameres) of Korean <italic><tp:taxon-name><tp:taxon-name-part taxon-name-part-type="genus" reg="Castanopsides">Castanopsides</tp:taxon-name-part></tp:taxon-name></italic> species (A–B: <italic><tp:taxon-name><tp:taxon-name-part taxon-name-part-type="genus" reg="Castanopsides">C.</tp:taxon-name-part> <tp:taxon-name-part taxon-name-part-type="species" reg="falkovitshi">falkovitshi</tp:taxon-name-part></tp:taxon-name></italic>; C–D: <italic><tp:taxon-name><tp:taxon-name-part taxon-name-part-type="genus" reg="Castanopsides">C.</tp:taxon-name-part> <tp:taxon-name-part taxon-name-part-type="species" reg="kerzhneri">kerzhneri</tp:taxon-name-part></tp:taxon-name></italic>; E–F: <italic><tp:taxon-name><tp:taxon-name-part taxon-name-part-type="genus" reg="Castanopsides">C.</tp:taxon-name-part> <tp:taxon-name-part taxon-name-part-type="species" reg="potanini">potanini</tp:taxon-name-part></tp:taxon-name></italic>) – A, C, E: Left paramere. B, D, F: Right paramere.</p></caption><graphic xmlns:xlink="http://www.w3.org/1999/xlink" xlink:href="bdj-05-e12982-g003.jpg" position="float" id="oo_132210.jpg" orientation="portrait" xlink:type="simple"/></fig><fig id="F3625467" position="float" orientation="portrait"><label>Figure 4.</label><caption><p>Female genital structure of Korean <italic><tp:taxon-name><tp:taxon-name-part taxon-name-part-type="genus" reg="Castanopsides">Castanopsides</tp:taxon-name-part></tp:taxon-name></italic> species (A–C: <italic><tp:taxon-name><tp:taxon-name-part taxon-name-part-type="genus" reg="Castanopsides">C.</tp:taxon-name-part> <tp:taxon-name-part taxon-name-part-type="species" reg="falkovitshi">falkovitshi</tp:taxon-name-part></tp:taxon-name></italic>; D–F: <italic><tp:taxon-name><tp:taxon-name-part taxon-name-part-type="genus" reg="Castanopsides">C.</tp:taxon-name-part> <tp:taxon-name-part taxon-name-part-type="species" reg="kerzhneri">kerzhneri</tp:taxon-name-part></tp:taxon-name></italic>; G–I: <italic><tp:taxon-name><tp:taxon-name-part taxon-name-part-type="genus" reg="Castanopsides">C.</tp:taxon-name-part> <tp:taxon-name-part taxon-name-part-type="species" reg="potanini">potanini</tp:taxon-name-part></tp:taxon-name></italic>). A, D, G: Bursa copulatrix (Before dissect posterior wall); B, E, H: Bursa copulatrix; C, F,I: Posterior wall.</p></caption><graphic xmlns:xlink="http://www.w3.org/1999/xlink" xlink:href="bdj-05-e12982-g004.jpg" position="float" id="oo_132213.jpg" orientation="portrait" xlink:type="simple"/></fig></tp:treatment-sec><ref-list><ref id="B3600636"><element-citation xmlns:xlink="http://www.w3.org/1999/xlink" publication-type="article" xlink:type="simple"><person-group person-group-type="author"><name name-style="western"><surname>Kerzhner</surname><given-names>I M</given-names></name></person-group><year>1979</year><article-title>New <tp:taxon-name><tp:taxon-name-part taxon-name-part-type="suborder">Heteroptera</tp:taxon-name-part></tp:taxon-name> from the Soviet Far East</article-title><source>Trudy Zoologitscheskogo Instituta Akademija Nauk SSSR</source><volume>81</volume><fpage>14</fpage><lpage>65</lpage><comment content-type="language">Russian</comment></element-citation></ref><ref id="B3600799"><element-citation xmlns:xlink="http://www.w3.org/1999/xlink" publication-type="book" xlink:type="simple"><person-group person-group-type="author"><name name-style="western"><surname>Schuh</surname><given-names>R T</given-names></name></person-group><year>1995</year><source>Plant Bugs of the World (<tp:taxon-name><tp:taxon-name-part taxon-name-part-type="class">Insecta</tp:taxon-name-part></tp:taxon-name>: <tp:taxon-name><tp:taxon-name-part taxon-name-part-type="suborder">Heteroptera</tp:taxon-name-part></tp:taxon-name>: <tp:taxon-name><tp:taxon-name-part taxon-name-part-type="family">Miridae</tp:taxon-name-part></tp:taxon-name>). Systematic Catalog, Distributions, Host List and Bibliography</source><publisher-name>The New York Entomological Society</publisher-name><publisher-loc>New York</publisher-loc><size units="page">1329</size></element-citation></ref><ref id="B3600926"><element-citation xmlns:xlink="http://www.w3.org/1999/xlink" publication-type="book" xlink:type="simple"><person-group person-group-type="author"><name name-style="western"><surname>Zheng</surname><given-names>L Y</given-names></name><name name-style="western"><surname>Lu</surname><given-names>N</given-names></name><name name-style="western"><surname>Liu</surname><given-names>G</given-names></name><name name-style="western"><surname>Xu</surname><given-names>B</given-names></name></person-group><year>2004</year><source><tp:taxon-name><tp:taxon-name-part taxon-name-part-type="order">Hemiptera</tp:taxon-name-part></tp:taxon-name>, <tp:taxon-name><tp:taxon-name-part taxon-name-part-type="family">Miridae</tp:taxon-name-part></tp:taxon-name>, <tp:taxon-name><tp:taxon-name-part taxon-name-part-type="subfamily">Mirinae</tp:taxon-name-part></tp:taxon-name>. Fauna Sinica, <tp:taxon-name><tp:taxon-name-part taxon-name-part-type="class">Insecta</tp:taxon-name-part></tp:taxon-name>, Vol. 33</source><publisher-name>Science Press</publisher-name><publisher-loc>Beijing</publisher-loc><size units="page">797</size><comment content-type="language">Chinese, with English keys and descriptions of new taxa</comment></element-citation></ref><ref id="B3600847"><element-citation xmlns:xlink="http://www.w3.org/1999/xlink" publication-type="article" xlink:type="simple"><person-group person-group-type="author"><name name-style="western"><surname>Yasunaga</surname><given-names>T</given-names></name></person-group><year>1998</year><article-title>Revision of the mirine genus <italic><tp:taxon-name><tp:taxon-name-part taxon-name-part-type="genus" reg="Castanopsides">Castanopsides</tp:taxon-name-part></tp:taxon-name></italic> Yasunaga from the eastern Asia (<tp:taxon-name><tp:taxon-name-part taxon-name-part-type="suborder">Heteroptera</tp:taxon-name-part></tp:taxon-name>: <tp:taxon-name><tp:taxon-name-part taxon-name-part-type="family">Miridae</tp:taxon-name-part></tp:taxon-name>)</article-title><source>Entomologica Scandanavica</source><volume>29</volume><issue>1</issue><fpage>99</fpage><lpage>119</lpage><pub-id pub-id-type="doi">10.1163/187631298X00221</pub-id></element-citation></ref><ref id="B3600760"><element-citation xmlns:xlink="http://www.w3.org/1999/xlink" publication-type="book" xlink:type="simple"><person-group person-group-type="author"><name name-style="western"><surname>Kerzhner</surname><given-names>I M</given-names></name><name name-style="western"><surname>Josifov</surname><given-names>M</given-names></name></person-group><year>1999</year><source><tp:taxon-name><tp:taxon-name-part taxon-name-part-type="infraorder">Cimicomorpha</tp:taxon-name-part></tp:taxon-name> II, <tp:taxon-name><tp:taxon-name-part taxon-name-part-type="family">Miridae</tp:taxon-name-part></tp:taxon-name>. In: Aukema, B. &amp; Rieger, C. (Eds), Catalogue of the <tp:taxon-name><tp:taxon-name-part taxon-name-part-type="suborder">Heteroptera</tp:taxon-name-part></tp:taxon-name> of the Palaearctic Region Vol. 3.</source><volume>3</volume><publisher-name>The Netherlands Entomological Society</publisher-name><publisher-loc>Amsterdam</publisher-loc><size units="page">577</size></element-citation></ref><ref id="B3600867"><element-citation xmlns:xlink="http://www.w3.org/1999/xlink" publication-type="book" xlink:type="simple"><person-group person-group-type="author"><name name-style="western"><surname>Yasunaga</surname><given-names>T</given-names></name><name name-style="western"><surname>Takai</surname><given-names>M</given-names></name><name name-style="western"><surname>Kawasawa</surname><given-names>T</given-names></name></person-group><year>2001</year><source>A Field Guide to Japanese Bugs II</source><publisher-name>Zenkoku Noson Kyoiku Kyokai Publ. Co. Ltd.</publisher-name><publisher-loc>Tokyo</publisher-loc><size units="page">351</size><comment content-type="language">Japanese</comment></element-citation></ref><ref id="B3600916"><element-citation xmlns:xlink="http://www.w3.org/1999/xlink" publication-type="article" xlink:type="simple"><person-group person-group-type="author"><name name-style="western"><surname>Yasunaga</surname><given-names>T</given-names></name><name name-style="western"><surname>Duwal</surname><given-names>R K</given-names></name></person-group><year>2008</year><article-title>New species of the mirine plant bug genus <italic><tp:taxon-name><tp:taxon-name-part taxon-name-part-type="genus" reg="Castanopsides">Castanopsides</tp:taxon-name-part></tp:taxon-name></italic> Yasunaga and its assumed sister genus <italic><tp:taxon-name><tp:taxon-name-part taxon-name-part-type="genus" reg="Mahania">Mahania</tp:taxon-name-part></tp:taxon-name></italic> Poppius from Nepal, with a new synonymy of the genus <italic><tp:taxon-name><tp:taxon-name-part taxon-name-part-type="genus" reg="Liocapsus">Liocapsus</tp:taxon-name-part></tp:taxon-name></italic> Poppius (<tp:taxon-name><tp:taxon-name-part taxon-name-part-type="suborder">Heteroptera</tp:taxon-name-part></tp:taxon-name>, <tp:taxon-name><tp:taxon-name-part taxon-name-part-type="family">Miridae</tp:taxon-name-part></tp:taxon-name>, <tp:taxon-name><tp:taxon-name-part taxon-name-part-type="subfamily">Mirinae</tp:taxon-name-part></tp:taxon-name>)</article-title><source>Advances In <tp:taxon-name><tp:taxon-name-part taxon-name-part-type="suborder">Heteroptera</tp:taxon-name-part></tp:taxon-name> Research, Festschrift in Honour of 80th Anniversary of Michail Josifov</source><fpage>403</fpage><lpage>417</lpage></element-citation></ref><ref id="B3625469"><element-citation xmlns:xlink="http://www.w3.org/1999/xlink" publication-type="website" xlink:type="simple"><person-group person-group-type="author"><name name-style="western"><surname>Schuh</surname><given-names>R. T.</given-names></name></person-group><article-title>On-line Systematic Catalog of Plant Bugs (<tp:taxon-name><tp:taxon-name-part taxon-name-part-type="class">Insecta</tp:taxon-name-part></tp:taxon-name>: <tp:taxon-name><tp:taxon-name-part taxon-name-part-type="suborder">Heteroptera</tp:taxon-name-part></tp:taxon-name>: <tp:taxon-name><tp:taxon-name-part taxon-name-part-type="family">Miridae</tp:taxon-name-part></tp:taxon-name>)</article-title><uri xlink:type="simple">http://research.amnh.org/pbi/catalog/index.php</uri><date-in-citation content-type="access-date">2017-04-19T00:00:00+03:00</date-in-citation></element-citation></ref></ref-list></tp:taxon-treatment>
